# Supplementary material for: Recoverable and Sensitive Pressure-Induced Mechanochromic Photoluminescence of a Au-P Complex
Source: Molecules. 2025 Apr 30;30(9):2011. doi: 10.3390/molecules30092011 (PMC12073243; doi:10.3390/molecules30092011)
Supplement: Supplementary file 1 [file molecules-30-02011-s001.zip]

Archive with 1 entries (1 files):
- molecules-3572372-supplementary.pdf
